# Supplementary material for: Effects of the Dietary Protein and Carbohydrate Ratio on Gut Microbiomes in Dogs of Different Body Conditions
Source: mBio. 2017 Jan 24;8(1):e01703-16. doi: 10.1128/mBio.01703-16 (PMC5263242; doi:10.1128/mBio.01703-16)
Supplement: TABLE S1 [file mbo001173165st1.xlsx]

## Sheet: Sheet1
Table S1 Phylum level abundances of gut bacteria in BASE, HPLC, and LPHC dogs within OW and LN body condition group
	LN_BASE	LN_HPLC	LN_LPHC	OW_BASE	OW_HPLC	OW_LPHC	AVERAGE
p__Firmicutes	30.35	50.11	34.3	35.32	51.44	34.39	39.3183
p__Bacteroidetes	43.85	27.98	36.69	38.09	25.06	39.64	35.2183
p__Fusobacteria	18.51	17.26	21.74	20.41	18.19	19.85	19.3267
p__Proteobacteria	6.72	3.94	6.51	5.63	4.67	5.68	5.525
p__Actinobacteria	0.53	0.69	0.7	0.52	0.55	0.4	0.565
p__Tenericutes	0.05	0.02	0.06	0.03	0.08	0.05	0.0483
