# Supplementary material for: Effects of the Dietary Protein and Carbohydrate Ratio on Gut Microbiomes in Dogs of Different Body Conditions
Source: mBio. 2017 Jan 24;8(1):e01703-16. doi: 10.1128/mBio.01703-16 (PMC5263242; doi:10.1128/mBio.01703-16)
Supplement: TABLE S2 [file mbo001173165st2.xlsx]

## Sheet: Sheet1
Table S2 Family level abundances of gut bacteria in BASE, HPLC, and LPHC dogs within OW and LN body condition group
	LN_BASE	LN_HPLC	LN_LPHC	OW_BASE	OW_HPLC	OW_LPHC	AVERAGE
f__Fusobacteriaceae	18.51	17.26	21.74	20.41	18.19	19.85	19.33
f__Bacteroidaceae	13.6	12.47	12.81	11.61	16.27	12.85	13.27
f__Prevotellaceae	20.21	7.9	9.56	18.65	2.83	13.08	12.04
f__Clostridiaceae	6.6	15.6	6.92	9.17	16.97	8.02	10.55
f__[Paraprevotellaceae]	7.85	6.91	11.95	7.08	5.72	12.93	8.74
f__Lachnospiraceae	5.2	10.77	4.9	6.05	10.6	5.46	7.16
f__Erysipelotrichaceae	4.77	3.84	5.86	4.45	3.82	3.1	4.31
f__Ruminococcaceae	2.88	5.33	3.49	2.83	5.82	4.98	4.22
f__Veillonellaceae	2.55	3.13	4.3	2.98	4.87	6.26	4.02
f__Lactobacillaceae	3.98	3.34	4.41	5.39	1.3	2.16	3.43
f__Alcaligenaceae	4.5	1.95	4.37	2.73	2.06	2.67	3.05
f__Succinivibrionaceae	1.91	1.41	1.82	2.82	1.92	2.9	2.13
f__Turicibacteraceae	0.99	0.4	1.68	1.92	1.29	1.9	1.36
f__Streptococcaceae	0.13	3.62	0.07	0.09	2.66	0.28	1.14
f__Peptostreptococcaceae	1.54	1.1	0.7	0.71	0.82	0.46	0.89
f__S24-7	1.69	0.44	1.53	0.45	0.16	0.33	0.77
f__Coriobacteriaceae	0.33	0.46	0.37	0.32	0.51	0.35	0.39
f__Porphyromonadaceae	0.47	0.23	0.79	0.29	0.07	0.43	0.38
f__Peptococcaceae	0.14	0.25	0.23	0.2	0.45	0.3	0.26
f__[Mogibacteriaceae]	0.2	0.31	0.37	0.19	0.27	0.21	0.26
f__Enterobacteriaceae	0.13	0.34	0.17	0.01	0.64	0.01	0.22
f__Bifidobacteriaceae	0.2	0.23	0.33	0.2	0.04	0.05	0.18
f__Helicobacteraceae	0.13	0.23	0.14	0.06	0.04	0.07	0.11
f__Anaeroplasmataceae	0.05	0.02	0.06	0.03	0.08	0.05	0.05
f__Enterococcaceae	0.06	0.03	0.03	0	0.1	0	0.04
f__Eubacteriaceae	0.03	0.06	0.04	0.01	0	0.01	0.03
f__[Odoribacteraceae]	0.03	0.02	0.05	0.01	0.01	0.02	0.02
f__Campylobacteraceae	0.04	0	0.01	0.01	0	0.02	0.01
f__Leuconostocaceae	0	0	0	0	0.08	0	0.01
Red indicates increase in abundance in HPLC-fed dogs green indicates decrease in abundance in HPLC-fed dogs, comared with LPHC-fed dogs.
