# Supplementary material for: Effects of the Dietary Protein and Carbohydrate Ratio on Gut Microbiomes in Dogs of Different Body Conditions
Source: mBio. 2017 Jan 24;8(1):e01703-16. doi: 10.1128/mBio.01703-16 (PMC5263242; doi:10.1128/mBio.01703-16)
Supplement: TABLE S3 [file mbo001173165st3.xlsx]

## Sheet: Sheet1
Table S3 Genus level abundances of gut bacteria in BASE, HPLC, and LPHC dogs within OW and LN body condition group
	LN_BASE	LN_HPLC	LN_LPHC	OW_BASE	OW_HPLC	OW_LPHC	AVERAGE
g__Bacteroides	13.6	12.47	12.81	11.61	16.27	12.85	13.2683
g__Prevotella	20.21	7.9	9.56	18.65	2.83	13.08	12.0383
g__Fusobacterium	9.05	8	12.83	9.13	7.3	10.53	9.4733
g__Clostridium	4.74	12.96	5.58	7.12	14.74	7.04	8.6967
g__[Prevotella]	6.48	5.9	10.11	5.27	3.88	9.66	6.8833
g__Lactobacillus	3.98	3.34	4.41	5.39	1.3	2.16	3.43
g__Sutterella	4.5	1.95	4.37	2.73	2.06	2.67	3.0467
g__Blautia	2.33	4.23	1.85	3.44	3.82	2.45	3.02
g__Faecalibacterium	1.68	3.5	1.98	1.84	4.32	3.71	2.8383
g__Allobaculum	3.58	2.46	4.83	2.31	1.98	1.47	2.7717
g__Megamonas	1.14	1.46	2.16	1.51	3.41	3.69	2.2283
g__[Ruminococcus]	0.85	3.1	1.22	0.83	4.1	1.1	1.8667
g__Anaerobiospirillum	1.58	1.35	1.05	2.16	1.89	2	1.6717
g__Phascolarctobacterium	1.38	1.67	1.73	1.42	1.46	2.1	1.6267
g__Turicibacter	0.99	0.4	1.68	1.92	1.29	1.9	1.3633
g__SMB53	1.21	1.92	0.92	1.52	1.63	0.66	1.31
g__Streptococcus	0.13	3.62	0.07	0.09	2.66	0.28	1.1417
g__[Eubacterium]	0.38	0.54	0.45	0.76	0.68	0.62	0.5717
g__Peptostreptococcus	1.39	0.68	0.54	0.29	0	0.22	0.52
g__Catenibacterium	0.35	0.42	0.24	0.67	0.62	0.69	0.4983
g__Cetobacterium	1.37	0.55	0.65	0.1	0	0	0.445
g__Dorea	0.33	0.57	0.32	0.26	0.61	0.3	0.3983
g__Parabacteroides	0.47	0.23	0.79	0.29	0.07	0.43	0.38
g__Succinivibrio	0.2	0	0.51	0.54	0	0.64	0.315
g__Collinsella	0.18	0.32	0.26	0.25	0.44	0.31	0.2933
g__Peptococcus	0.14	0.25	0.23	0.2	0.45	0.3	0.2617
g__Bifidobacterium	0.2	0.23	0.33	0.2	0.04	0.05	0.175
g__Helicobacter	0.13	0.23	0.14	0.06	0.04	0.07	0.1117
g__Veillonella	0	0	0.16	0	0	0.39	0.0917
g__Oscillospira	0.09	0.16	0.08	0.05	0.04	0.06	0.08
g__Megasphaera	0	0	0.23	0	0	0.07	0.05
g__Slackia	0.03	0.07	0.02	0.05	0.07	0.04	0.0467
g__Coprobacillus	0.07	0.03	0.03	0.03	0.1	0.01	0.045
g__Lachnospira	0.08	0.05	0.04	0.02	0	0	0.0317
g__Coprococcus	0.02	0.04	0.03	0.03	0.03	0.03	0.03
g__Pseudoramibacter_Eubacterium	0.03	0.06	0.04	0.01	0	0.01	0.025
g__Odoribacter	0.03	0.02	0.05	0.01	0.01	0.02	0.0233
g__Enterococcus	0.06	0.01	0.03	0	0.03	0	0.0217
g__Butyricicoccus	0.02	0.03	0.02	0.02	0.02	0.01	0.02
g__Anaerovibrio	0.02	0	0.01	0.05	0	0.02	0.0167
g__Vagococcus	0	0.02	0	0	0.07	0	0.015
g__Epulopiscium	0.05	0.02	0	0	0.01	0	0.0133
g__Adlercreutzia	0.03	0.02	0.02	0.01	0	0	0.0133
g__Campylobacter	0.04	0	0.01	0.01	0	0.02	0.0133
g__Bulleidia	0.01	0	0	0.03	0.01	0	0.0083
g__Candidatus	0	0	0	0.01	0.01	0.02	0.0067
g__Paraprevotella	0.01	0	0.02	0.01	0	0	0.0067
g__Sarcina	0.01	0.01	0	0	0	0.01	0.005
g__Ruminococcus	0	0	0	0	0.01	0	0.0017
g__Porphyromonas	0	0	0.01	0	0	0	0.0017
g__Desulfovibrio	0.01	0	0	0	0	0	0.0017
