# Supplementary material for: Effects of the Dietary Protein and Carbohydrate Ratio on Gut Microbiomes in Dogs of Different Body Conditions
Source: mBio. 2017 Jan 24;8(1):e01703-16. doi: 10.1128/mBio.01703-16 (PMC5263242; doi:10.1128/mBio.01703-16)
Supplement: TABLE S4 [file mbo001173165st4.xlsx]

## Sheet: Sheet1
Table S4 Species level abundances of gut bacteria in BASE, HPLC, and LPHC dogs within OW and LN body condition group
	LN_BASE	LN_HPLC	LN_LPHC	OW_BASE	OW_HPLC	OW_LPHC	AVERAGE
s__copri	20.2003	7.8975	9.5516	18.6473	2.8326	13.0778	12.0345
s__hiranonis	4.4479	12.2905	5.3285	6.856	14.2236	6.7106	8.3095
s__prausnitzii	1.6768	3.5025	1.9834	1.8354	4.3216	3.7131	2.8388
s__producta	1.4734	2.5325	1.098	2.1548	2.7802	1.5385	1.9296
s__gnavus	0.5043	1.9511	0.6306	0.4831	2.1086	0.6425	1.0534
s__biforme	0.3292	0.4962	0.4289	0.7301	0.5918	0.6071	0.5306
s__plebeius	0.4987	0.5417	0.4344	0.4912	0.2195	0.6986	0.4807
s__somerae	1.3743	0.5526	0.6467	0.0966	0.0015	0.0027	0.4457
s__stercoris	0.1621	0.2834	0.229	0.2322	0.407	0.2783	0.2653
s__perfringens	0.1497	0.6145	0.0113	0.1492	0.4901	0.0945	0.2516
s__pseudolongum	0.1919	0.2264	0.321	0.1908	0.0443	0.0476	0.1703
s__pylori	0.0822	0.1913	0.1017	0.0043	0.0056	0.0245	0.0683
s__metagenome	0.0503	0.0217	0.061	0.0332	0.0799	0.0483	0.0491
s__dolichum	0.0476	0.0481	0.0255	0.0317	0.0897	0.0091	0.042
s__uniformis	0.0365	0.0123	0.136	0.0184	0.0001	0.0183	0.0369
s__pullicaecorum	0.0248	0.0264	0.0214	0.0212	0.0192	0.0112	0.0207
s__torques	0.0076	0.0321	0.0179	0.0065	0.0452	0.0119	0.0202
s__p-1630-c5	0.0142	0	0.0023	0.0317	0.0062	0.003	0.0096
s__reuteri	0.0096	0.015	0.0089	0.0098	0.0002	0.0011	0.0074
Arthromitus	0.0016	0.0003	0	0.0091	0.01	0.0184	0.0066
s__distasonis	0.0132	0.0017	0.002	0.0167	0	0.0015	0.0059
s__butyricum	0.006	0	0.012	0.0062	0.0001	0.0105	0.0058
s__minor	0.0005	0.0157	0.0036	0.0005	0.0064	0.0017	0.0047
s__anaerobius	0.008	0.0061	0.0039	0.0025	0	0.0015	0.0037
s__apodemus	0.0036	0.007	0.0055	0.0028	0.0007	0.0015	0.0035
s__coprophilus	0.0047	0.0006	0.0046	0.0033	0.001	0.0039	0.003
s__formicigenerans	0.0019	0.0029	0.0008	0.0047	0.0018	0.0011	0.0022
s__colinum	0.0008	0.007	0	0.0048	0.0003	0	0.0022
s__luteciae	0	0.0053	0.0002	0	0.0037	0.0006	0.0016
s__pullorum	0.0011	0.0027	0.002	0	0.0001	0.0015	0.0012
s__difficile	0.0006	0.0007	0.0002	0.0012	0.0039	0.0001	0.0011
s__piliforme	0.0025	0	0	0.0041	0	0	0.0011
s__maritimum	0.0003	0.0014	0	0.0012	0.0008	0.001	0.0008
s__animalis	0	0.0019	0.0005	0	0.0002	0	0.0004
s__ruminis	0	0	0.0021	0	0	0.0004	0.0004
s__vaginalis	0	0.0014	0.001	0	0	0	0.0004
s__fragilis	0	0	0.0014	0	0	0	0.0002
s__ovatus	0	0.0002	0.0011	0	0	0	0.0002
s__nasimurium	0	0	0.0006	0	0.0003	0	0.0002
s__anginosus	0	0.0007	0	0	0	0	0.0001
s__aerofaciens	0	0	0	0.0005	0	0	0.0001
