# Supplementary material for: Effects of the Dietary Protein and Carbohydrate Ratio on Gut Microbiomes in Dogs of Different Body Conditions
Source: mBio. 2017 Jan 24;8(1):e01703-16. doi: 10.1128/mBio.01703-16 (PMC5263242; doi:10.1128/mBio.01703-16)
Supplement: TABLE S5 [file mbo001173165st5.xlsx]

## Sheet: Sheet1
Table S5 Differentially abundant KEGG Genes between HPLC and LPHC diets
KO ID	KEGG_Description	Test-Statistica	P value	Adjusted P value (FDR)b	Adjusted P value (Bonferroni)	LPHC_mean	HPLC_mean
K02755	PTS system, beta-glucosides-specific IIA component [EC:2.7.1.69]	873	9.06867e-09	3.13277e-05	6.26555e-05	34.4062	0.0967742
K02756	PTS system, beta-glucosides-specific IIB component [EC:2.7.1.69]	873	9.06867e-09	3.13277e-05	6.26555e-05	34.4062	0.0967742
K02799	PTS system, mannitol-specific IIB component [EC:2.7.1.69]	859	2.28194e-08	5.25531e-05	0.000157659	27.5625	0.0645161
K01261	glutamyl aminopeptidase [EC:3.4.11.7]	866	1.15638e-07	0.000106331	0.000798943	20.3438	182.645
K00687	penicillin-binding protein 2B [EC:2.3.2.-]	864	1.35283e-07	0.000106331	0.000934671	20.3438	178.516
K01598	phosphopantothenoylcysteine decarboxylase [EC:4.1.1.36]	864	1.35283e-07	0.000106331	0.000934671	20.3438	178.516
K11617	two-component system, NarL family, sensor histidine kinase LiaS [EC:2.7.13.3]	864	1.35283e-07	0.000106331	0.000934671	20.3438	178.516
K12556	penicillin-binding protein 2X [EC:2.3.2.-]	864	1.35283e-07	0.000106331	0.000934671	20.3438	178.903
K01635	tagatose 1,6-diphosphate aldolase [EC:4.1.2.40]	873.5	1.65629e-07	0.000106331	0.00114433	51.5938	395.355
K12999	glucosyltransferase [EC:2.4.1.-]	854.5	2.11421e-07	0.000106331	0.00146071	18.7812	173.484
K03493	transcriptional antiterminator	852.5	2.46243e-07	0.000106331	0.00170129	18.75	173.419
K05362	UDP-N-acetylmuramoyl-L-alanyl-D-glutamate-L-lysine ligase [EC:6.3.2.7]	852.5	2.46243e-07	0.000106331	0.00170129	18.75	173.452
K11704	iron/zinc/copper transport system substrate-binding protein	852.5	2.46243e-07	0.000106331	0.00170129	18.75	173.355
K11705	iron/zinc/copper transport system permease protein	852.5	2.46243e-07	0.000106331	0.00170129	18.75	173.355
K11706	iron/zinc/copper transport system ATP-binding protein	852.5	2.46243e-07	0.000106331	0.00170129	18.75	173.355
K03693	penicillin-binding protein	857.5	4.08924e-07	0.000166191	0.00282525	30.9688	216.806
K12296	competence protein ComX	846.5	5.13891e-07	0.000184079	0.00355047	37.5312	346.806
K01062	1-alkyl-2-acetylglycerophosphocholine esterase [EC:3.1.1.47]	844.5	5.22933e-07	0.000184079	0.00361294	19.0938	173.387
K07272	rhamnosyltransferase [EC:2.4.1.-]	849.5	5.42653e-07	0.000184079	0.00374919	18.875	173.387
K11618	two-component system, NarL family, response regulator LiaR	860	5.59511e-07	0.000184079	0.00386566	71.75	276.871
K00743	N-acetyllactosaminide 3-alpha-galactosyltransferase [EC:2.4.1.87]	839	2.20877e-06	0.000693653	0.0152604	32.9375	5.67742
K13990	glutamate formiminotransferase / formiminotetrahydrofolate cyclodeaminase [EC:2.1.2.5 4.3.1.4]	835	3.15245e-06	0.000946969	0.0217803	3356.84	1680.26
K00318	proline dehydrogenase [EC:1.5.99.8]	831.5	3.50334e-06	0.000958637	0.0242046	52	12.7742
K00538	formate acetyltransferase activating enzyme [EC:1.97.1.4]	767.5	4.27089e-06	0.000958637	0.0295076	6.90625	0.0322581
K01655	homocitrate synthase [EC:2.3.3.14]	767.5	4.27089e-06	0.000958637	0.0295076	6.875	0.0322581
K06011	bontoxilysin [EC:3.4.24.69]	767.5	4.27089e-06	0.000958637	0.0295076	7	0.0322581
K06351	inhibitor of KinA	767.5	4.27089e-06	0.000958637	0.0295076	6.90625	0.0322581
K13020	UDP-D-GlcNAcA oxidase [EC:1.1.1.-]	827	4.30015e-06	0.000958637	0.0297097	51.9062	12.7097
K01136	iduronate 2-sulfatase [EC:3.1.6.13]	827	4.30131e-06	0.000958637	0.0297177	51.6875	12.6452
K03146	thiamine biosynthetic enzyme	827	4.30131e-06	0.000958637	0.0297177	51.8438	12.7097
K02531	transcriptional antiterminator	822.5	4.77604e-06	0.000991324	0.0329977	32	212.581
K09940	hypothetical protein	828.5	4.83266e-06	0.000991324	0.0333889	200.406	112.806
K00294	1-pyrroline-5-carboxylate dehydrogenase [EC:1.5.1.12]	826.5	4.87842e-06	0.000991324	0.033705	55.5	14.0968
K01476	arginase [EC:3.5.3.1]	825.5	5.84486e-06	0.00112173	0.0403821	60.7188	18.129
K01966	propionyl-CoA carboxylase beta chain [EC:6.4.1.3]	824	6.4995e-06	0.00121365	0.0449051	2358.94	1167.35
K03082	hexulose-6-phosphate isomerase [EC:5.-.-.-]	820	7.50564e-06	0.00136464	0.0518565	26.7812	210.452
K04641	bacteriorhodopsin	820	8.32284e-06	0.00138219	0.0575025	197.031	111.226
K02021	putative ABC transport system ATP-binding protein	820	8.32492e-06	0.00138219	0.0575169	197.062	111.29
K06305	spore germination protein Q	820	8.32492e-06	0.00138219	0.0575169	197.031	111.258
K01113	phosphodiesterase/alkaline phosphatase D [EC:3.1.4.1];alkaline phosphatase D [EC:3.1.3.1]	819	8.46498e-06	0.00138219	0.0584845	52.8125	13.6774
K10255	omega-6 fatty acid desaturase (delta-12 desaturase) [EC:1.14.19.-]	819.5	8.60243e-06	0.00138219	0.0594342	197.062	111.387
K09474	acid phosphatase (class A) [EC:3.1.3.2]	819	8.96842e-06	0.00140825	0.0619628	2125.03	1054.1
K03289	MFS transporter, NHS family, nucleoside permease	816	1.08517e-05	0.00162988	0.0749747	2345.34	1184.71
K12996	rhamnosyltransferase [EC:2.4.1.-]	814.5	1.19224e-05	0.00167566	0.0823721	213.969	665.581
K13853	3-deoxy-7-phosphoheptulonate synthase / chorismate mutase [EC:2.5.1.54 5.4.99.5]	814.5	1.19224e-05	0.00167566	0.0823721	245.469	152.806
K06297	spore germination protein KC	814.5	1.19253e-05	0.00167566	0.082392	245.469	152.774
K03081	3-dehydro-L-gulonate-6-phosphate decarboxylase [EC:4.1.1.85]	812	1.21266e-05	0.00167566	0.0837828	26.3438	209.774
K03503	DNA polymerase V [EC:3.4.21.-]	813	1.31061e-05	0.00177549	0.0905501	1290.91	721.161
K01922	phosphopantothenate-cysteine ligase [EC:6.3.2.5]	811	1.47326e-05	0.00193327	0.101788	36.1875	197.839
K09134	hypothetical protein	811	1.48304e-05	0.00193327	0.102463	205.844	520.032
K11031	thiol-activated cytolysin	810	1.58181e-05	0.00202384	0.109287	899.656	493
K07387	putative metalloprotease [EC:3.4.24.-]	809	1.68367e-05	0.00211499	0.116325	2642.72	1441.03
K01786	L-ribulose-5-phosphate 4-epimerase [EC:5.1.3.4]	808	1.79134e-05	0.00221006	0.123764	2680.97	5142.35
K07318	adenine-specific DNA-methyltransferase [EC:2.1.1.72]	807.5	1.84718e-05	0.00221028	0.127621	1179.19	572.774
K12554	alanine adding enzyme [EC:2.3.2.-]	806	1.8555e-05	0.00221028	0.128197	44.3125	196.161
K05297	rubredoxin-NAD+ reductase [EC:1.18.1.1]	807	1.90511e-05	0.00223092	0.131624	568.594	1214.81
K08641	D-alanyl-D-alanine dipeptidase [EC:3.4.13.22];D-alanyl-D-alanine dipeptidase [EC:3.4.13.-]	803	2.43559e-05	0.0027586	0.168275	3370.69	1925.1
K07499	putative transposase	752.5	2.60939e-05	0.00290778	0.180283	6.90625	0.0967742
K01227	mannosyl-glycoprotein endo-beta-N-acetylglucosaminidase [EC:3.2.1.96]	799.5	2.99863e-05	0.00324353	0.207175	198.688	121.129
K01446	N-acetylmuramoyl-L-alanine amidase [EC:3.5.1.28]	799.5	3.00457e-05	0.00324353	0.207586	48.1875	220.161
K03814	monofunctional biosynthetic peptidoglycan transglycosylase [EC:2.4.1.-]	799	3.10406e-05	0.00329938	0.21446	2711.78	1502.55
K07481	transposase, IS5 family	798	3.29516e-05	0.00337833	0.227663	966.5	548.323
K04029	ethanolamine utilization protein EutP	798	3.29659e-05	0.00337833	0.227762	2063.62	4516.71
K11214	sedoheptulokinase [EC:2.7.1.14]	797	3.50044e-05	0.00337833	0.241845	430.031	771.548
K06296	spore germination protein KB	796.5	3.60446e-05	0.00337833	0.249032	899.094	565.935
K14623	DNA-damage-inducible protein D	796.5	3.60524e-05	0.00337833	0.249086	1168.88	679.645
K00087	xanthine dehydrogenase molybdenum-binding subunit [EC:1.17.1.4]	796.5	3.60602e-05	0.00337833	0.24914	1332.69	2690.23
K02312	2,3-dihydroxybenzoate-AMP ligase [EC:2.7.7.58]	796	3.71302e-05	0.00337833	0.256533	211.031	573
K04784	yersiniabactin nonribosomal peptide synthetase	796	3.71302e-05	0.00337833	0.256533	211.031	573
K01421	putative membrane protein	796	3.71622e-05	0.00337833	0.256753	5392.06	10821.7
K03385	cytochrome c-552 [EC:1.7.2.2];formate-dependent nitrite reductase, periplasmic cytochrome c552 subunit [EC:1.7.2.2]	796	3.71622e-05	0.00337833	0.256753	2673.56	1543.77
K06133	4'-phosphopantetheinyl transferase [EC:2.7.8.-]	796	3.71622e-05	0.00337833	0.256753	2496.03	4906.42
K07448	restriction system protein	795	3.94374e-05	0.00344976	0.272473	646.156	1253.55
K01487	guanine deaminase [EC:3.5.4.3]	795	3.94458e-05	0.00344976	0.272531	2279.25	4420.84
K02203	phosphoserine / homoserine phosphotransferase [EC:3.1.3.3 2.7.1.39]	795	3.94458e-05	0.00344976	0.272531	2108.75	3903.58
K07498	putative transposase	792	4.0716e-05	0.00348465	0.281307	87.4062	229.613
K06425	small acid-soluble spore protein H (minor)	794	4.18445e-05	0.00348465	0.289103	422.969	257.29
K06394	stage III sporulation protein AE	794	4.18622e-05	0.00348465	0.289226	2292.5	4534.71
K00231	protoporphyrinogen oxidase [EC:1.3.3.4]	793	4.40824e-05	0.00352746	0.304565	1308.88	543.258
K06386	stage II sporulation protein Q	793	4.42223e-05	0.00352746	0.305532	199.469	120.29
K00094	galactitol-1-phosphate 5-dehydrogenase [EC:1.1.1.251]	793	4.44093e-05	0.00352746	0.306824	693.375	1678.29
K07321	CO dehydrogenase maturation factor	793	4.44187e-05	0.00352746	0.306889	3101.41	5577.52
K00002	alcohol dehydrogenase (NADP+) [EC:1.1.1.2]	792	4.71227e-05	0.00369967	0.325571	738.719	1745.26
K01430	urease gamma subunit [EC:3.5.1.5];urease subunit gamma [EC:3.5.1.5]	791.5	4.84819e-05	0.00375357	0.334962	427.812	760.387
K00433	chloride peroxidase [EC:1.11.1.10]	791	4.98888e-05	0.00375357	0.344682	82.75	187.806
K01322	prolyl oligopeptidase [EC:3.4.21.26]	791	4.992e-05	0.00375357	0.344897	1364.66	575.71
K02103	GntR family transcriptional regulator, arabinose operon transcriptional repressor	791	4.99824e-05	0.00375357	0.345328	1090.16	1807.39
K06390	stage III sporulation protein AA	790	5.29951e-05	0.00375471	0.366143	3736.66	7312.32
K03706	transcriptional pleiotropic repressor	790	5.3006e-05	0.00375471	0.366219	3039.62	5671.1
K04031	ethanolamine utilization protein EutS	790	5.3006e-05	0.00375471	0.366219	3380.69	7282.16
K09759	nondiscriminating aspartyl-tRNA synthetase [EC:6.1.1.23]	790	5.3006e-05	0.00375471	0.366219	1485.12	2532.74
K05305	fucokinase [EC:2.7.1.52]	789.5	5.45708e-05	0.00375471	0.37703	1417.75	3009.16
K09693	teichoic acid transport system ATP-binding protein [EC:3.6.3.40]	789	5.60754e-05	0.00375471	0.387425	259.281	167.548
K06392	stage III sporulation protein AC	789	5.62024e-05	0.00375471	0.388303	3685.66	7213.94
K06396	stage III sporulation protein AG	789	5.62024e-05	0.00375471	0.388303	3720.34	7289.65
K07406	alpha-galactosidase [EC:3.2.1.22]	789	5.62024e-05	0.00375471	0.388303	754.438	1461.61
K12527	putative selenate reductase [EC:1.97.1.9]	789	5.62024e-05	0.00375471	0.388303	1631.75	2900.45
K06382	stage II sporulation protein E [EC:3.1.3.16]	788.5	5.78564e-05	0.00375471	0.39973	3671.31	7197.68
K00961	DNA polymerase [EC:2.7.7.7]	719.5	5.86925e-05	0.00375471	0.405506	20.5625	0.0322581
K05344	glucose-1-phosphate phosphodismutase [EC:2.7.1.41]	719.5	5.86925e-05	0.00375471	0.405506	20.5625	0.0322581
K05352	ribitol-5-phosphate 2-dehydrogenase [EC:1.1.1.137]	719.5	5.86925e-05	0.00375471	0.405506	20.5625	0.0322581
K08679	UDP-glucuronate 4-epimerase [EC:5.1.3.6]	719.5	5.86925e-05	0.00375471	0.405506	20.5625	0.0322581
K03802	cyanophycin synthetase [EC:6.-.-.-]	769.5	5.92363e-05	0.00375471	0.409263	7.78125	0.419355
K13282	cyanophycinase [EC:3.4.15.6]	769.5	5.92363e-05	0.00375471	0.409263	7.75	0.419355
K08153	MFS transporter, DHA1 family, multidrug resistance protein	787.5	6.098e-05	0.0038301	0.421311	266.219	158.29
K06212	formate transporter	787	6.3151e-05	0.00389562	0.43631	301.094	737.29
K03660	N-glycosylase/DNA lyase [EC:3.2.2.- 4.2.99.18]	786	6.69229e-05	0.00393186	0.46237	5127.5	9488.42
K06397	stage III sporulation protein AH	786	6.69229e-05	0.00393186	0.46237	3399.94	6856.39
K07319	putative adenine-specific DNA-methyltransferase [EC:2.1.1.72]	786	6.69229e-05	0.00393186	0.46237	2130.5	4358.9
K01428	urease alpha subunit [EC:3.5.1.5];urease subunit alpha [EC:3.5.1.5]	785.5	6.88602e-05	0.00393186	0.475755	435.312	765.355
K03187	urease accessory protein	785.5	6.88602e-05	0.00393186	0.475755	435.281	765
K03188	urease accessory protein	785.5	6.88602e-05	0.00393186	0.475755	435.312	765.032
K03189	urease accessory protein	785.5	6.88602e-05	0.00393186	0.475755	435.312	765.032
K03190	urease accessory protein	785.5	6.88602e-05	0.00393186	0.475755	435.312	765
K06438	similar to stage IV sporulation protein	785.5	6.88602e-05	0.00393186	0.475755	3159	6252.03
K00903	protein-tyrosine kinase [EC:2.7.10.-]	785	7.08932e-05	0.00401476	0.489801	895.031	543.161
K02809	PTS system, sucrose-specific IIB component [EC:2.7.1.69]	765	7.25461e-05	0.00407497	0.501221	94.4688	42
K00198	carbon-monoxide dehydrogenase catalytic subunit [EC:1.2.99.2]	784	7.51156e-05	0.00411884	0.518974	3594.28	6858.06
K03640	peptidoglycan-associated lipoprotein	784	7.51156e-05	0.00411884	0.518974	4208.94	2752.26
K04769	AbrB family transcriptional regulator, stage V sporulation protein T	784	7.51156e-05	0.00411884	0.518974	3814.41	7556.48
K00197	carbon-monoxide dehydrogenase gamma subunit [EC:1.2.99.2];acetyl-CoA decarbonylase/synthase complex subunit gamma [EC:2.1.1.-]	783	7.95278e-05	0.00428005	0.549458	1071.62	1855.65
K06013	STE24 endopeptidase [EC:3.4.24.84]	783	7.95435e-05	0.00428005	0.549566	751.031	472.065
K03930	putative tributyrin esterase [EC:3.1.1.-]	782.5	8.18248e-05	0.00428005	0.565327	246.375	568.935
K06393	stage III sporulation protein AD	782	8.4234e-05	0.00428005	0.581973	3181.66	6369.52
K00194	acetyl-CoA decarbonylase/synthase complex subunit delta;carbon-monoxide dehydrogenase delta subunit [EC:1.2.99.2]	782	8.42506e-05	0.00428005	0.582087	1055.75	1836.42
K06298	germination protein M	782	8.42506e-05	0.00428005	0.582087	2373.12	4696.35
K06403	stage V sporulation protein AA	782	8.42506e-05	0.00428005	0.582087	2343.12	4673.1
K06404	stage V sporulation protein AB	782	8.42506e-05	0.00428005	0.582087	2342.62	4671.77
K07729	putative transcriptional regulator	782	8.42506e-05	0.00428005	0.582087	8602.97	16347.2
K11184	catabolite repression HPr-like protein	782	8.42506e-05	0.00428005	0.582087	2365.94	4704.29
K02122	V-type H+-transporting ATPase subunit F [EC:3.6.3.14]	781	8.92025e-05	0.00443381	0.6163	4299.62	8833.65
K06385	stage II sporulation protein P	781	8.92025e-05	0.00443381	0.6163	3788.03	7387.23
K08600	sortase B;sortase B [EC:3.4.22.70]	781	8.92025e-05	0.00443381	0.6163	7408.44	13689.4
K04034	anaerobic magnesium-protoporphyrin IX monomethyl ester cyclase [EC:4.-.-.-]	780.5	9.1709e-05	0.00449636	0.633617	246.188	155.613
K14260	alanine-synthesizing transaminase [EC:2.6.1.66 2.6.1.2]	780.5	9.17625e-05	0.00449636	0.633987	3633.56	5868.06
K01574	acetoacetate decarboxylase [EC:4.1.1.4]	722.5	9.38573e-05	0.00456228	0.64846	23.125	0.387097
K02119	V-type H+-transporting ATPase subunit C [EC:3.6.3.14]	780	9.44284e-05	0.00456228	0.652406	3925.84	7946.42
K09802	hypothetical protein	779	9.98849e-05	0.00472947	0.690105	1519	646.71
K05364	peptidoglycan glycosyltransferase [EC:2.4.1.129]	779	9.99426e-05	0.00472947	0.690503	2389.88	4253.55
K07467	phage replication initiation protein	779	9.99426e-05	0.00472947	0.690503	4369.12	8001.87
K13019	UDP-GlcNAc3NAcA epimerase [EC:5.1.3.23]	777	0.000102499	0.00481747	0.708167	14.2812	3.6129
K11209	GST-like protein	775.5	0.000104275	0.00486779	0.720433	24.8438	204.29
K01819	galactose-6-phosphate isomerase [EC:5.3.1.26]	778	0.000105659	0.00487129	0.729996	187.594	580.226
K02647	carbohydrate diacid regulator	778	0.00010576	0.00487129	0.730694	7172.78	13932.9
K02413	flagellar FliJ protein	777	0.000111895	0.00508608	0.773085	1091.88	2196.87
K07720	two-component system, response regulator YesN	777	0.000111895	0.00508608	0.773085	12193.2	21892.4
K02099	AraC family transcriptional regulator, arabinose operon regulatory protein	776	0.000118366	0.00527605	0.817788	5622.19	10372.2
K09516	all-trans-retinol 13,14-reductase [EC:1.3.99.23]	776	0.000118366	0.00527605	0.817788	1474.78	690.323
K14084	trimethylamine corrinoid protein	775.5	0.000119572	0.00529568	0.826126	29.1875	9.29032
K00441	coenzyme F420 hydrogenase beta subunit [EC:1.12.98.1]	775.5	0.000121663	0.00532106	0.840569	358.625	642.871
K03642	rare lipoprotein A	775.5	0.000121686	0.00532106	0.840727	3993.16	2635.87
K07183	response regulator NasT	775	0.000125188	0.00535605	0.86492	4191.97	7812.61
K07718	two-component system, sensor histidine kinase YesM [EC:2.7.13.3]	775	0.000125188	0.00535605	0.86492	11647.7	21655.3
K10012	undecaprenyl-phosphate 4-deoxy-4-formamido-L-arabinose transferase [EC:2.7.8.-];undecaprenyl-phosphate 4-deoxy-4-formamido-L-arabinose transferase [EC:2.7.8.30]	775	0.000125188	0.00535605	0.86492	1041.88	1879.84
K00131	glyceraldehyde-3-phosphate dehydrogenase (NADP) [EC:1.2.1.9]	774.5	0.000128568	0.00535605	0.888274	64.0312	267.387
K07469	aldehyde dehydrogenase (FAD-independent) [EC:1.2.99.7]	774.5	0.000128616	0.00535605	0.888606	358.5	642.613
K02102	arabinose operon protein AraM	774.5	0.000128688	0.00535605	0.889104	357.094	641.129
K06330	spore coat protein H	774.5	0.000128688	0.00535605	0.889104	357.094	641.129
K08986	putative membrane protein	774	0.000131568	0.00541187	0.909003	42.8438	197.645
K01182	oligo-1,6-glucosidase [EC:3.2.1.10]	774	0.000132379	0.00541187	0.914605	5129.69	9069.84
K04047	starvation-inducible DNA-binding protein	774	0.000132379	0.00541187	0.914605	3903.62	2394.9
K06391	stage III sporulation protein AB	773	0.000139932	0.00558943	0.966792	2461	4810.9
K07216	hemerythrin	773	0.000139958	0.00558943	0.966971	3221.97	6223.16
K09121	hypothetical protein	773	0.000139958	0.00558943	0.966971	3008.38	5292.29
K09989	hypothetical protein	772	0.000147891	0.00577381	1	825.25	1874.19
K02009	cobalt transport protein	772	0.000147945	0.00577381	1	1644.34	3340.42
K02431	L-fucose mutarotase [EC:5.1.3.-]	772	0.000147945	0.00577381	1	2231.19	4220.84
K07213	;copper chaperone	772	0.000147945	0.00577381	1	1854.16	926.806
K05873	adenylate cyclase, class 2 [EC:4.6.1.1]	760	0.000148753	0.00577381	1	8.15625	0.709677
K02839	peptide chain release factor;peptide chain release factor RF-H	771	0.000156074	0.00580799	1	57.5625	131.226
K00042	2-hydroxy-3-oxopropionate reductase [EC:1.1.1.60]	771	0.000156331	0.00580799	1	1746.06	3537.71
K02315	DNA replication protein DnaC	771	0.000156359	0.00580799	1	7628.94	13633.6
K02757	PTS system, beta-glucosides-specific IIC component	771	0.000156359	0.00580799	1	7812	15109.4
K02805	lipopolysaccharide biosynthesis protein	771	0.000156359	0.00580799	1	1061.47	1895.77
K03556	LuxR family transcriptional regulator, maltose regulon positive regulatory protein	771	0.000156359	0.00580799	1	1066.12	2040.84
K09680	type II pantothenate kinase [EC:2.7.1.33]	771	0.000156359	0.00580799	1	1626.5	897.226
K15024	propanediol utilization protein	771	0.000156359	0.00580799	1	4447.53	7880.39
K06383	stage II sporulation protein GA (sporulation sigma-E factor processing peptidase) [EC:3.4.23.-]	770	0.000165163	0.00594543	1	1455.06	3061.35
K02001	glycine betaine/proline transport system permease protein	770	0.000165193	0.00594543	1	710.156	512.871
K06399	stage IV sporulation protein B [EC:3.4.21.116]	770	0.000165222	0.00594543	1	3890.56	7229.61
K12941	aminobenzoyl-glutamate utilization protein B	770	0.000165222	0.00594543	1	1048.03	1830.26
K14138	carbon monoxide dehydrogenase / acetyl-CoA synthase subunit alpha [EC:1.2.7.4 1.2.99.2 2.3.1.169]	770	0.000165222	0.00594543	1	4887.03	8684.94
K09927	hypothetical protein	769.5	0.000169584	0.00600007	1	57.7812	131.226
K03191	acid-activated urea channel	769.5	0.000169737	0.00600007	1	365.969	647.548
K05341	amylosucrase [EC:2.4.1.4]	769.5	0.000169799	0.00600007	1	1449.41	2654.61
K02439	thiosulfate sulfurtransferase [EC:2.8.1.1]	769	0.000174494	0.00600007	1	383.188	703.548
K14059	integrase	769	0.000174494	0.00600007	1	1167.72	2308.84
K01844	beta-lysine 5,6-aminomutase [EC:5.4.3.3]	769	0.000174526	0.00600007	1	752.906	403.29
K01176	alpha-amylase [EC:3.2.1.1]	769	0.000174557	0.00600007	1	2306.34	1395.71
K03205	type IV secretion system protein VirD4	769	0.000174557	0.00600007	1	11384.6	20482.5
K00819	ornithine--oxo-acid transaminase [EC:2.6.1.13]	767	0.000179129	0.00603754	1	67.2188	27.8387
K02118	V-type H+-transporting ATPase subunit B [EC:3.6.3.14]	768.5	0.000179376	0.00603754	1	5519.03	10082.3
K02124	V-type H+-transporting ATPase subunit K [EC:3.6.3.14]	768.5	0.000179376	0.00603754	1	5519.03	10082.2
K00121	S-(hydroxymethyl)glutathione dehydrogenase / alcohol dehydrogenase [EC:1.1.1.284 1.1.1.1]	768	0.000184287	0.00603754	1	426.062	282.839
K00302	sarcosine oxidase, subunit alpha [EC:1.5.3.1]	768	0.000184353	0.00603754	1	784.438	1568.87
K07181	putative signal transduction protein containing EAL and modified HD-GYP domains	768	0.000184353	0.00603754	1	937.875	1945.29
K02123	V-type H+-transporting ATPase subunit I [EC:3.6.3.14]	768	0.000184386	0.00603754	1	5508.97	10077.5
K04764	integration host factor subunit alpha	768	0.000184386	0.00603754	1	1832.59	1168.9
K07576	metallo-beta-lactamase family protein	768	0.000184386	0.00603754	1	3938.69	7295.68
K07979	GntR family transcriptional regulator	768	0.000184386	0.00603754	1	9993	18799.9
K01818	L-fucose isomerase [EC:5.3.1.25]	767.5	0.000189459	0.0061744	1	2359.16	4552.13
K08302	tagatose 1,6-diphosphate aldolase [EC:4.1.2.40]	767	0.000194698	0.00625772	1	1639.16	3106.94
K09687	antibiotic transport system ATP-binding protein	767	0.000194733	0.00625772	1	34185.7	62199.9
K11358	aspartate aminotransferase [EC:2.6.1.1]	767	0.000194733	0.00625772	1	4034.44	7473.65
K08162	MFS transporter, DHA1 family, multidrug resistance protein	766.5	0.000199967	0.00630185	1	57.8125	130.323
K02547	methicillin resistance protein	766.5	0.000200073	0.00630185	1	2067.22	4109.97
K01274	D-alanyl-D-alanine dipeptidase [EC:3.4.13.-]	766	0.00020454	0.00630185	1	1226.84	533.903
K07284	sortase A;sortase A [EC:3.4.22.70]	766	0.000205588	0.00630185	1	6468.88	11273.5
K07694	two-component system, NarL family, vancomycin resistance associated response regulator VraR	766	0.000205588	0.00630185	1	381.906	660.645
K00008	L-iditol 2-dehydrogenase [EC:1.1.1.14]	766	0.000205624	0.00630185	1	6337.91	11746.7
K00595	precorrin-6Y C5,15-methyltransferase / precorrin-8W decarboxylase [EC:2.1.1.132 1.-.-.-]	766	0.000205624	0.00630185	1	7283.66	13105.4
K03488	beta-glucoside operon transcriptional antiterminator	766	0.000205624	0.00630185	1	2901.88	5433.9
K12510	tight adherence protein B	766	0.000205624	0.00630185	1	3102.03	5375.9
K10202	N-acetylglucosamine transport system permease protein	765.5	0.000211133	0.00630185	1	573.219	1013.1
K01583	arginine decarboxylase [EC:4.1.1.19]	765.5	0.000211244	0.00630185	1	1784.31	3093.87
K01449	N-acetylmuramoyl-L-alanine amidase [EC:3.5.1.28]	765	0.000217047	0.00630185	1	2754.44	4871.65
K09163	hypothetical protein	765	0.000217047	0.00630185	1	1059.31	2217.81
K03299	gluconate:H+ symporter, GntP family	765	0.000217085	0.00630185	1	960.875	1829.1
K03773	FKBP-type peptidyl-prolyl cis-trans isomerase FklB [EC:5.2.1.8]	765	0.000217085	0.00630185	1	4836.72	2966.16
K06012	spore protease [EC:3.4.24.78]	765	0.000217085	0.00630185	1	4025.16	7539.68
K06333	spore coat protein JB	765	0.000217085	0.00630185	1	2790.38	5148.1
K06378	stage II sporulation protein AA (anti-sigma F factor antagonist)	765	0.000217085	0.00630185	1	4080.34	7583.45
K06379	stage II sporulation protein AB (anti-sigma F factor) [EC:2.7.11.1]	765	0.000217085	0.00630185	1	4024.56	7547.55
K06398	stage IV sporulation protein A	765	0.000217085	0.00630185	1	4029	7551.35
K08384	stage V sporulation protein D (sporulation-specific penicillin-binding protein)	765	0.000217085	0.00630185	1	5601.06	10670.3
K10200	N-acetylglucosamine transport system substrate-binding protein	765	0.000217085	0.00630185	1	3242.12	6478.32
K10559	rhamnose transport system substrate-binding protein	764.5	0.00022296	0.00640954	1	633.531	1053.52
K06405	stage V sporulation protein AC	764	0.000229104	0.00640954	1	4000.69	7517.42
K01193	beta-fructofuranosidase [EC:3.2.1.26]	764	0.000229144	0.00640954	1	9540.81	15833.5
K02120	V-type H+-transporting ATPase subunit D [EC:3.6.3.14]	764	0.000229144	0.00640954	1	5332.78	9614.23
K02121	V-type H+-transporting ATPase subunit E [EC:3.6.3.14]	764	0.000229144	0.00640954	1	6302.28	10979.4
K06406	stage V sporulation protein AD	764	0.000229144	0.00640954	1	4030.94	7551.87
K06407	stage V sporulation protein AE	764	0.000229144	0.00640954	1	4030.94	7551.87
K10439	ribose transport system substrate-binding protein	764	0.000229144	0.00640954	1	17020.2	30125.8
K10543	D-xylose transport system substrate-binding protein	763.5	0.000235325	0.0065559	1	762.719	1205.45
K07502	hypothetical protein	763	0.000241746	0.00657796	1	1430.62	2326.52
K12992	rhamnosyltransferase [EC:2.4.1.-]	763	0.000241788	0.00657796	1	1783.06	3574.23
K00926	carbamate kinase [EC:2.7.2.2]	763	0.00024183	0.00657796	1	4991.88	8844.32
K02117	V-type H+-transporting ATPase subunit A [EC:3.6.3.14]	763	0.00024183	0.00657796	1	5318.56	9589.16
K06409	stage V sporulation protein B	763	0.00024183	0.00657796	1	7508.75	13384.4
K07258	D-alanyl-D-alanine carboxypeptidase (penicillin-binding protein 5/6) [EC:3.4.16.4]	763	0.00024183	0.00657796	1	15957.8	27791.1
K02283	pilus assembly protein CpaF	762	0.000255172	0.00678071	1	4711.94	8577.13
K03412	two-component system, chemotaxis family, response regulator CheB [EC:3.1.1.61]	762	0.000255172	0.00678071	1	1012.56	2035.26
K04720	threonine-phosphate decarboxylase [EC:4.1.1.81]	762	0.000255172	0.00678071	1	7891.59	13536.3
K06283	putative DeoR family transcriptional regulator, stage III sporulation protein D	762	0.000255172	0.00678071	1	2642.06	5275.48
K06310	spore germination protein	762	0.000255172	0.00678071	1	1246.75	2097.77
K02000	glycine betaine/proline transport system ATP-binding protein [EC:3.6.3.32]	761.5	0.00026201	0.00693573	1	703.531	520.839
K00821	acetylornithine/N-succinyldiaminopimelate aminotransferase [EC:2.6.1.11 2.6.1.17]	761	0.000269202	0.00701856	1	11260.9	19539.4
K02025	multiple sugar transport system permease protein	761	0.000269202	0.00701856	1	40708.4	72052.3
K09779	hypothetical protein	761	0.000269202	0.00701856	1	3495.62	6547.9
K11261	formylmethanofuran dehydrogenase subunit E [EC:1.2.99.5]	761	0.000269202	0.00701856	1	752.156	1370.74
K10201	N-acetylglucosamine transport system permease protein	760.5	0.000276439	0.00718013	1	450.406	713.484
K13963	serpin B	760	0.000283905	0.00726604	1	765.281	1227.19
K02026	multiple sugar transport system permease protein	760	0.000283953	0.00726604	1	38970	70120.4
K06334	spore coat protein JC	760	0.000283953	0.00726604	1	2885.03	5460.58
K10108	maltose/maltodextrin transport system substrate-binding protein	760	0.000283953	0.00726604	1	1726.09	3536.65
K09992	hypothetical protein	759.5	0.00029107	0.00742068	1	51.4375	100.29
K00375	GntR family transcriptional regulator / MocR family aminotransferase	759	0.000299459	0.00757861	1	4679.97	8688.58
K07221	outer membrane porin	758.5	0.000307403	0.00772436	1	1791.03	995.484
K07497	putative transposase	758.5	0.000307454	0.00772436	1	2124.84	4034.65
K03770	peptidyl-prolyl cis-trans isomerase D [EC:5.2.1.8]	758	0.000315702	0.00781916	1	7700.78	5128.52
K07813	accessory gene regulator B	758	0.000315754	0.00781916	1	2221.94	4015.16
K09691	lipopolysaccharide transport system ATP-binding protein	758	0.000315754	0.00781916	1	3368.34	5820.23
K13940	dihydroneopterin aldolase / 2-amino-4-hydroxy-6-hydroxymethyldihydropteridine diphosphokinase [EC:4.1.2.25 2.7.6.3]	758	0.000315754	0.00781916	1	5591.66	9031.48
K07457	endonuclease III related protein	757.5	0.00032319	0.00797009	1	65.7188	264.452
K00571	site-specific DNA-methyltransferase (adenine-specific) [EC:2.1.1.72]	757.5	0.000324156	0.00797009	1	4081.81	7084.61
K00984	streptomycin 3"-adenylyltransferase [EC:2.7.7.47]	757	0.000332438	0.00809806	1	78.8438	163.323
K09703	hypothetical protein	757	0.000332658	0.00809806	1	423.969	917.581
K00917	tagatose 6-phosphate kinase [EC:2.7.1.144]	757	0.000332877	0.00809806	1	1778.19	3039.13
K02192	bacterioferritin-associated ferredoxin	756.5	0.000340301	0.00824962	1	43.0312	189.839
K03785	3-dehydroquinate dehydratase I [EC:4.2.1.10]	756	0.000350809	0.0082735	1	5008.59	7907.29
K07248	lactaldehyde dehydrogenase / glycolaldehyde dehydrogenase [EC:1.2.1.22 1.2.1.21]	756	0.000350809	0.0082735	1	1254.53	2135.61
K08322	starvation sensing protein RspB [EC:1.1.1.-]	756	0.000350809	0.0082735	1	672.562	1115.74
K02027	multiple sugar transport system substrate-binding protein	756	0.000350866	0.0082735	1	26594.7	44918.6
K02226	alpha-ribazole phosphatase [EC:3.1.3.73]	756	0.000350866	0.0082735	1	5329.69	9011.23
K06374	spore maturation protein B	756	0.000350866	0.0082735	1	2880.59	5592.77
K07263	zinc protease [EC:3.4.99.-];zinc protease [EC:3.4.24.-]	756	0.000350866	0.0082735	1	7776.16	5192.19
K07726	putative transcriptional regulator	756	0.000350866	0.0082735	1	2962.47	5158.19
K14087	ech hydrogenase subunit B	755.5	0.000359434	0.00840609	1	70.5	136.065
K01626	3-deoxy-7-phosphoheptulonate synthase [EC:2.5.1.54]	755.5	0.000360139	0.00840609	1	4108.31	6379.1
K14534	4-hydroxybutyryl-CoA dehydratase / vinylacetyl-CoA-Delta-isomerase [EC:4.2.1.120 5.3.3.3]	755.5	0.000360139	0.00840609	1	1816.44	3844.61
K06413	stage V sporulation protein K	755	0.00036898	0.00843129	1	217.5	140.484
K09988	hypothetical protein	755	0.000369701	0.00843129	1	1030.66	1855.74
K00854	xylulokinase [EC:2.7.1.17]	755	0.000369761	0.00843129	1	9509.59	17354.5
K00879	L-fuculokinase [EC:2.7.1.51]	755	0.000369761	0.00843129	1	615.719	1365.23
K06387	stage II sporulation protein R	755	0.000369761	0.00843129	1	2655.06	5260.03
K07260	D-alanyl-D-alanine carboxypeptidase [EC:3.4.16.4]	755	0.000369761	0.00843129	1	4433.59	8022.1
K05606	methylmalonyl-CoA epimerase [EC:5.1.99.1]	754.5	0.000378885	0.00859661	1	51.625	98.5484
K00284	glutamate synthase (ferredoxin) [EC:1.4.7.1]	754.5	0.0003795	0.00859661	1	3307.53	5752.03
K04566	lysyl-tRNA synthetase, class I [EC:6.1.1.6]	754	0.000389038	0.00868315	1	51.375	98.5161
K14086	ech hydrogenase subunit A	754	0.000389038	0.00868315	1	51.375	98.5161
K09145	hypothetical protein	754	0.000389101	0.00868315	1	51.4062	98.5484
K09936	hypothetical protein	754	0.000389542	0.00868315	1	4114.66	7557.52
K02438	glycogen operon protein GlgX [EC:3.2.1.-]	754	0.000389605	0.00868315	1	4653.5	7548.77
K10094	nickel transport system substrate-binding protein	666.5	0.000395435	0.00878476	1	30.375	0
K14089	ech hydrogenase subunit D	753.5	0.000399316	0.00881571	1	51.6875	98.7419
K14091	ech hydrogenase subunit F	753.5	0.00039938	0.00881571	1	51.625	98.7097
K01464	dihydropyrimidinase [EC:3.5.2.2]	753	0.000410439	0.0089455	1	4483.47	7634.74
K06182	23S rRNA pseudouridine2604 synthase [EC:5.4.99.21];ribosomal large subunit pseudouridine synthase F [EC:5.4.99.12]	753	0.000410439	0.0089455	1	2425.53	4443.81
K07736	CarD family transcriptional regulator	753	0.000410439	0.0089455	1	3224.06	5652.81
K10254	myosin-crossreactive antigen	753	0.000410439	0.0089455	1	3590.72	6354.16
K00737	beta-1,4-mannosyl-glycoprotein beta-1,4-N-acetylglucosaminyltransferase [EC:2.4.1.144]	752.5	0.000420502	0.00912048	1	51.7812	98.5806
K03476	L-ascorbate 6-phosphate lactonase [EC:3.1.1.-]	752.5	0.000421108	0.00912048	1	602.875	1435.87
K03342	para-aminobenzoate synthetase / 4-amino-4-deoxychorismate lyase [EC:2.6.1.85 4.1.3.38]	752	0.000427511	0.00919026	1	31.1875	180.065
K03292	glycoside/pentoside/hexuronide:cation symporter, GPH family	752	0.000432311	0.00919026	1	11022.5	20106.6
K03382	hydroxyatrazine ethylaminohydrolase [EC:3.5.99.3]	752	0.000432311	0.00919026	1	962.281	1856.84
K03826	putative acetyltransferase [EC:2.3.1.-]	752	0.000432311	0.00919026	1	2695.97	4262.97
K04028	ethanolamine utilization protein EutN	752	0.000432311	0.00919026	1	3301.69	5935.55
K09706	hypothetical protein	752	0.000432311	0.00919026	1	942.938	1673.71
K06331	spore coat protein I	751	0.000455051	0.00944576	1	663.75	1557.19
K06400	site-specific DNA recombinase	751	0.000455195	0.00944576	1	2707.69	4719.52
K03091	RNA polymerase sporulation-specific sigma factor	751	0.000455267	0.00944576	1	20952.6	37329.8
K07114	uncharacterized protein	751	0.000455267	0.00944576	1	7800.66	5229.26
K07699	two-component system, response regulator, stage 0 sporulation protein A	751	0.000455267	0.00944576	1	4224.19	7643.97
K08070	2-alkenal reductase [EC:1.3.1.74]	751	0.000455267	0.00944576	1	1757.75	3005.97
K10117	multiple sugar transport system substrate-binding protein	751	0.000455267	0.00944576	1	3227.75	5793.58
K00040	fructuronate reductase [EC:1.1.1.57]	750	0.000479281	0.00968384	1	2479.19	4084.13
K02549	O-succinylbenzoate synthase [EC:4.2.1.113]	750	0.000479281	0.00968384	1	1482.75	744.387
K00620	glutamate N-acetyltransferase / amino-acid N-acetyltransferase [EC:2.3.1.35 2.3.1.1]	750	0.000479356	0.00968384	1	9277.38	15229.2
K01628	L-fuculose-phosphate aldolase [EC:4.1.2.17]	750	0.000479356	0.00968384	1	5019.16	9044.39
K01647	citrate synthase [EC:2.3.3.1]	750	0.000479356	0.00968384	1	8556.62	13371.5
K02551	2-succinyl-5-enolpyruvyl-6-hydroxy-3-cyclohexene-1-carboxylate synthase [EC:2.2.1.9]	750	0.000479356	0.00968384	1	4457.12	2943.61
K03151	thiamine biosynthesis protein ThiI	750	0.000479356	0.00968384	1	5191.06	8631.84
K07791	anaerobic C4-dicarboxylate transporter DcuA	750	0.000479356	0.00968384	1	3167.06	1832.77
K01712	urocanate hydratase [EC:4.2.1.49]	749.5	0.000491765	0.00987676	1	1780.66	1210.94
K10797	2-enoate reductase [EC:1.3.1.31]	749.5	0.000491765	0.00987676	1	728.875	1710.42
K02002	glycine betaine/proline transport system substrate-binding protein	749	0.000504395	0.00996141	1	570.469	421.452
K00003	homoserine dehydrogenase [EC:1.1.1.3]	749	0.000504631	0.00996141	1	8851.66	14329.9
K03571	rod shape-determining protein MreD	749	0.000504631	0.00996141	1	4017.94	6251.81
K07667	two-component system, OmpR family, KDP operon response regulator KdpE	749	0.000504631	0.00996141	1	6734.81	11967.2
K10119	multiple sugar transport system permease protein	749	0.000504631	0.00996141	1	3850.53	7048.94
aMann-Whitney U test; bKOs with FDR<0.01 were selected.
